# Supplementary material for: Onco-miR-21 Promotes Stat3-Dependent Gastric Cancer Progression
Source: Cancers (Basel). 2022 Jan 6;14(2):264. doi: 10.3390/cancers14020264 (PMC8773769; doi:10.3390/cancers14020264)
Supplement: Supplementary file 1 [file cancers-14-00264-s001.zip]

Archive with 1 entries (1 files):
- cancers-1507488-SI.pdf
